# Supplementary material for: Targeting an allosteric site in dynamin-related protein 1 to inhibit Fis1-mediated mitochondrial dysfunction
Source: Nat Commun. 2023 Jul 19;14:4356. doi: 10.1038/s41467-023-40043-0 (PMC10356917; doi:10.1038/s41467-023-40043-0)
Supplement: Supplementary file 4 — Source Data File [file 41467_2023_40043_MOESM4_ESM.xlsx]

## Sheet: Fig. 1a
Fig. 1a	GTPase kinetic in the presence of 1µM compound or vehicle (CT).
GTP	CT			cP110			SC1			SC3			SC9				Statistics	CT	cP110	SC1	SC3	SC9
1000	4.4196	4.43374	4.44788	2.84288	2.68972	2.99604	3.83148	3.78585	3.90499	3.42799	3.73142	4.03484	3.02451	4.62407	3.71021		Michaelis-Menten
500	2.82083	2.79265	3.0337	2.01006	1.86761	2.15251	2.82846	2.57078	2.72255	2.72445	2.8241	2.92374	2.51643	2.92237	2.68902		Best-fit values
250	1.95342	1.80034	2.05248	1.45644	1.18293	1.72996	1.92642	2.06925	2.06048	1.8257	1.94033	1.92827	1.74178	1.92422	1.87869		Vmax	6.812	3.323	4.957	5.009	5.123
125	1.29167	1.28146	1.32034	1.39603	1.11175	1.22094	1.30889	1.45793	1.48618	1.19271	1.43815	1.36376	1.17335	1.47771	1.42497		Km	586.9	250.7	343.4	367.2	395
62.5	0.84999	0.946593	0.919173	0.939287	0.597207	0.707466	0.909726	0.77717	0.82045	0.811188	0.824529	0.792204	0.811188	0.815057	0.745128		95% CI (profile likelihood)
31.25	0.638991	0.631314	0.644796	0.679735	0.496644	0.590387	0.611127	0.629262	0.630185	0.522917	0.608859	0.570488	0.532718	0.608859	0.580438		Vmax	5.777 to 8.325	2.796 to 4.068	4.456 to 5.578	4.517 to 5.615	4.148 to 6.684
																	Km	416.7 to 855.4	154.7 to 414.7	264.6 to 450.1	287.1 to 474.1	237.7 to 689.5
																	Goodness of Fit
																	Degrees of Freedom	16	16	16	16	16
																	R squared	0.9731	0.9148	0.9777	0.9803	0.9244
																	Sum of Squares	0.8294	0.9311	0.4998	0.4468	1.805
																	Sy.x	0.2277	0.2412	0.1767	0.1671	0.3359
																	Constraints
																	Km	Km > 0	Km > 0	Km > 0	Km > 0	Km > 0
																	Number of points
																	# of X values	18	18	18	18	18
																	# Y values analyzed	18	18	18	18	18

## Sheet: Fig. 1b 
Fig. 1b	Vmax
CT	cP110	SC1	SC3	SC9		Table Analyzed	Fig. 1b
6.832	3.007	5.118	4.565	3.804
7.131	3.474	4.756	4.832	5.31		Column B	cP110
6.568	3.586	5.001	5.694	4.878		vs.	vs.
						Column A	CT
						Unpaired t test
						P value	0.0001
						P value summary	***
						Significantly different (P < 0.05)?	Yes
						One- or two-tailed P value?	Two-tailed
						t, df	t=14.50, df=4
						How big is the difference?
						Mean of column A	6.844
						Mean of column B	3.356
						Difference between means (B - A) ± SEM	-3.488 ± 0.2406
						95% confidence interval	-4.156 to -2.820
						R squared (eta squared)	0.9813
						F test to compare variances
						F, DFn, Dfd	1.189, 2, 2
						P value	0.9138
						P value summary	ns
						Significantly different (P < 0.05)?	No
						Data analyzed
						Sample size, column A	3
						Sample size, column B	3

## Sheet: Fig. 1c
Fig. 1c	Kcat
CT	cP110	SC1	SC3	SC9		Table Analyzed	Km Cmps WT
599.6	172	370.8	341.1	265.4
664.4	360.5	322.4	327.8	436.3		Column B	cP110
517.2	258.3	337.8	440.4	357.2		vs.	vs.
						Column A	CT
						Unpaired t test
						P value	0.0088
						P value summary	**
						Significantly different (P < 0.05)?	Yes
						One- or two-tailed P value?	Two-tailed
						t, df	t=4.774, df=4
						How big is the difference?
						Mean of column A	593.7
						Mean of column B	263.6
						Difference between means (B - A) ± SEM	-330.1 ± 69.15
						95% confidence interval	-522.1 to -138.1
						R squared (eta squared)	0.8507
						F test to compare variances
						F, DFn, Dfd	1.636, 2, 2
						P value	0.7587
						P value summary	ns
						Significantly different (P < 0.05)?	No
						Data analyzed
						Sample size, column A	3
						Sample size, column B	3

## Sheet: Fig. 1d
Fig. 1d	Fluorescence polarization affinity assay
	GMPPCP																								GTP																								GDP
0	81.44	83.686	74.076	91.905	81.471	98.801	83.033	99.553	77.983	97.827	91.642	78.175	83.7	76.923	74.554	79.312	80.747	77.328	76.483	79.14	81.889	81.625	83.492	79.587	81.44	83.686	74.076	91.905	81.471	98.801	83.033	99.553	77.983	97.827	91.642	78.175	83.7	76.923	74.554	79.312	80.747	77.328	76.483	79.14	81.889	81.625	83.492	79.587	81.44
5	95.153	98.908	111.44	75.185	100.16	96.983																			91.702	78.549	89.22	98.751	98.452	94.476																			90.285
10	85.273	114.34	86.121	82.565	79.701	106.21																			80.555	90.528	101.53	103	102.11	102.83																			85.488
20	132.31	93.731	123.61	84.675	98.602	88.287																			70.851	91.952	97.109	97.241	73.094	80.276																			72.968
30	91.855	112.21	98.377	86.782	89.206	112.04																			99.234	103.9	88.055	102.99	81.863	104.93																			93.719
40	72.126	121.61	83.981	103.53	103.24	105.31																			94.722	86.726	105.63	84.444	103.66	89.354																			73.905
50	96.5	114.05	97.866	85.89	98.521	96.778																			91.883	78.117	103.45	89.623	90.743	105.93																			84.669
60	113.81	79.815	93.152	95.864	110.13	124.9																			103.83	96.01	107.51	93.472	79.542	114.19																			75.304
80	101.59	71.121	103.62	98.128	106.23	103.83																			85.72	73.739	96.07	92.259	76.47	117.56																			89.196
100	90.809	105.54	109.75	85.195	110.1	115.94																			86.855	112.69	103.29	87.086	108.63	105.84																			96.576
200	100.55	103.93	112.98	104.48	137.77	92.074																			114.55	95.835	100.62	87.205	103.26	111.05																			114.1
1000	116.91	126.23	116.79	101.37	112.79	113.93																			99.224	101.85	116.08	116.3	115.36	96.837																			88.469
[truncated: 48 more columns]

## Sheet: Fig. 1i
Fig. 1i	Vmax Cmps D49A/R53A
CT	cP110		Table Analyzed	Vmax Cmps D49A/R53A
8.14	7.633
10.26	7.583		Column B	cP110
9.232	8.833		vs.	vs.
			Column A	CT
			Unpaired t test
			P value	0.1799
			P value summary	ns
			Significantly different (P < 0.05)?	No
			One- or two-tailed P value?	Two-tailed
			t, df	t=1.623, df=4
			How big is the difference?
			Mean of column A	9.211
			Mean of column B	8.016
			Difference between means (B - A) ± SEM	-1.194 ± 0.7359
			95% confidence interval	-3.238 to 0.8489
			R squared (eta squared)	0.397
			F test to compare variances
			F, DFn, Dfd	2.244, 2, 2
			P value	0.6165
			P value summary	ns
			Significantly different (P < 0.05)?	No
			Data analyzed
			Sample size, column A	3
			Sample size, column B	3

## Sheet: Fig. 1j
Fig. 1j	Km Cmps D49A/R53A
CT	cP110		Table Analyzed	Km Cmps D49A/R53A
607.2	782.1
820.1	814.5		Column B	cP110
688.4	979.2		vs.	vs.
			Column A	CT
			Unpaired t test
			P value	0.1528
			P value summary	ns
			Significantly different (P < 0.05)?	No
			One- or two-tailed P value?	Two-tailed
			t, df	t=1.763, df=4
			How big is the difference?
			Mean of column A	705.2
			Mean of column B	858.6
			Difference between means (B - A) ± SEM	153.4 ± 87.02
			95% confidence interval	-88.23 to 395.0
			R squared (eta squared)	0.4371
			F test to compare variances
			F, DFn, Dfd	1.033, 2, 2
			P value	0.9836
			P value summary	ns
			Significantly different (P < 0.05)?	No
			Data analyzed
			Sample size, column A	3
			Sample size, column B	3

## Sheet: Fig. 3a
Fig. 3a	GTPase kinetic in the presence of 1µM compound or vehicle (CT).
GTP	CT			cP110			SC1			SC3			SC9					CT	cP110	SC1	SC3	SC9
1000	4.4196	4.43374	4.44788	2.84288	2.68972	2.99604	3.83148	3.78585	3.90499	3.42799	3.73142	4.03484	3.02451	4.62407	3.71021		Michaelis-Menten
500	2.82083	2.79265	3.0337	2.01006	1.86761	2.15251	2.82846	2.57078	2.72255	2.72445	2.8241	2.92374	2.51643	2.92237	2.68902		Best-fit values
250	1.95342	1.80034	2.05248	1.45644	1.18293	1.72996	1.92642	2.06925	2.06048	1.8257	1.94033	1.92827	1.74178	1.92422	1.87869		Vmax	6.812	3.323	4.957	5.009	5.123
125	1.29167	1.28146	1.32034	1.39603	1.11175	1.22094	1.30889	1.45793	1.48618	1.19271	1.43815	1.36376	1.17335	1.47771	1.42497		Km	586.9	250.7	343.4	367.2	395
62.5	0.84999	0.946593	0.919173	0.939287	0.597207	0.707466	0.909726	0.77717	0.82045	0.811188	0.824529	0.792204	0.811188	0.815057	0.745128		95% CI (profile likelihood)
31.25	0.638991	0.631314	0.644796	0.679735	0.496644	0.590387	0.611127	0.629262	0.630185	0.522917	0.608859	0.570488	0.532718	0.608859	0.580438		Vmax	5.777 to 8.325	2.796 to 4.068	4.456 to 5.578	4.517 to 5.615	4.148 to 6.684
																	Km	416.7 to 855.4	154.7 to 414.7	264.6 to 450.1	287.1 to 474.1	237.7 to 689.5
																	Goodness of Fit
																	Degrees of Freedom	16	16	16	16	16
																	R squared	0.9731	0.9148	0.9777	0.9803	0.9244
																	Sum of Squares	0.8294	0.9311	0.4998	0.4468	1.805
																	Sy.x	0.2277	0.2412	0.1767	0.1671	0.3359
																	Constraints
																	Km	Km > 0	Km > 0	Km > 0	Km > 0	Km > 0
																	Number of points
																	# of X values	18	18	18	18	18
																	# Y values analyzed	18	18	18	18	18

## Sheet: Fig. 3b
Fig. 3b	Vmax Cmps WT
CT	cP110	SC1	SC3	SC9		Table Analyzed	Vmax Cmps WT						Number of families	1
6.832	3.007	5.118	4.565	3.804		Data sets analyzed	A-E						Number of comparisons per family	4
7.131	3.474	4.756	4.832	5.31									Alpha	0.05
6.568	3.586	5.001	5.694	4.878		ANOVA summary
						F	20.14						Dunnett's multiple comparisons test	Mean Diff.	95.00% CI of diff.	Below threshold?	Summary	Adjusted P Value	A-?
						P value	<0.0001						CT vs. cP110	3.488	2.353 to 4.623	Yes	****	<0.0001	B	cP110
						P value summary	****						CT vs. SC1	1.885	0.7499 to 3.021	Yes	**	0.0025	C	SC1
						Significant diff. among means (P < 0.05)?	Yes						CT vs. SC3	1.813	0.6779 to 2.949	Yes	**	0.0032	D	SC3
						R squared	0.8896						CT vs. SC9	2.18	1.044 to 3.315	Yes	***	0.0008	E	SC9
						Brown-Forsythe test							Test details	Mean 1	Mean 2	Mean Diff.	SE of diff.	n1	n2	q	DF
						F (DFn, DFd)	0.6376 (4, 10)						CT vs. cP110	6.844	3.356	3.488	0.3928	3	3	8.879	10
						P value	0.6475						CT vs. SC1	6.844	4.958	1.885	0.3928	3	3	4.799	10
						P value summary	ns						CT vs. SC3	6.844	5.03	1.813	0.3928	3	3	4.616	10
						Are SDs significantly different (P < 0.05)?	No						CT vs. SC9	6.844	4.664	2.18	0.3928	3	3	5.549	10
						Bartlett's test
						Bartlett's statistic (corrected)
						P value
						P value summary
						Are SDs significantly different (P < 0.05)?
						ANOVA table	SS	DF	MS	F (DFn, DFd)	P value
						Treatment (between columns)	18.64	4	4.661	F (4, 10) = 20.14	P<0.0001
						Residual (within columns)	2.315	10	0.2315
						Total	20.96	14
						Data summary
						Number of treatments (columns)	5
						Number of values (total)	15

## Sheet: Fig. 3c
Fig. 3c	Km Cmps WT
CT	cP110	SC1	SC3	SC9		Table Analyzed	Km Cmps WT						Number of families	1
599.6	172	370.8	341.1	265.4		Data sets analyzed	A-E						Number of comparisons per family	4
664.4	360.5	322.4	327.8	436.3									Alpha	0.05
517.2	258.3	337.8	440.4	357.2		ANOVA summary
						F	8.817						Dunnett's multiple comparisons test	Mean Diff.	95.00% CI of diff.	Below threshold?	Summary	Adjusted P Value	A-?
						P value	0.0026						CT vs. cP110	330.1	159.7 to 500.5	Yes	***	0.0008	B	cP110
						P value summary	**						CT vs. SC1	250.1	79.68 to 420.5	Yes	**	0.0057	C	SC1
						Significant diff. among means (P < 0.05)?	Yes						CT vs. SC3	224	53.58 to 394.4	Yes	*	0.0114	D	SC3
						R squared	0.7791						CT vs. SC9	240.8	70.38 to 411.2	Yes	**	0.0073	E	SC9
						Brown-Forsythe test							Test details	Mean 1	Mean 2	Mean Diff.	SE of diff.	n1	n2	q	DF
						F (DFn, DFd)	0.4849 (4, 10)						CT vs. cP110	593.7	263.6	330.1	58.95	3	3	5.601	10
						P value	0.7469						CT vs. SC1	593.7	343.7	250.1	58.95	3	3	4.242	10
						P value summary	ns						CT vs. SC3	593.7	369.8	224	58.95	3	3	3.8	10
						Are SDs significantly different (P < 0.05)?	No						CT vs. SC9	593.7	353	240.8	58.95	3	3	4.085	10
						Bartlett's test
						Bartlett's statistic (corrected)
						P value
						P value summary
						Are SDs significantly different (P < 0.05)?
						ANOVA table	SS	DF	MS	F (DFn, DFd)	P value
						Treatment (between columns)	183822	4	45955	F (4, 10) = 8.817	P=0.0026
						Residual (within columns)	52119	10	5212
						Total	235941	14
						Data summary
						Number of treatments (columns)	5
						Number of values (total)	15

## Sheet: Fig. 3d
Fig. 3d	GTPase kinetic (Drp1 D49a) in the presence of 1µM compound or vehicle (CT).
GTP	CT			cP110			SC1			SC3			SC9					CT	cP110	SC1	SC3	SC9
1000	4.15853	4.45382	4.47181	2.45422	2.43181	2.47664	3.42799	3.72137	4.03484	3.02451	3.3349	3.64529	3.2935	4.88198	3.90499		Michaelis-Menten
500	3.06308	3.24411	3.22246	1.94457	1.80368	2.08545	3.07114	3.36984	3.15847	2.65511	3.11414	2.82315	3.66052	2.8904	2.65549		Best-fit values
250	2.09122	2.08773	2.17755	1.69899	1.60192	1.79606	1.90963	2.05314	2.04395	1.89285	2.02091	1.97785	1.80892	1.95645	1.91174		Vmax	6.113	2.66	4.899	4.202	5.807
125	1.37086	1.40276	1.40603	1.37667	1.40847	1.32295	1.30889	1.57662	1.53718	1.26049	1.52716	1.48618	1.19271	1.45793	1.41477		Km	430.8	135.3	302.7	254.3	451.2
62.5	0.893125	0.984109	0.949529	0.909726	0.587736	0.839281	0.899872	0.871888	0.811035	0.811188	0.834001	0.782789	0.771773	0.786642	0.707466		95% CI (profile likelihood)
31.25	0.663899	0.658508	0.663933	0.611127	0.557852	0.520741	0.571923	0.629262	0.600337	0.522917	0.588456	0.550589	0.522917	0.568054	0.520741		Vmax	5.526 to 6.838	2.463 to 2.882	4.438 to 5.453	3.841 to 4.626	4.664 to 7.677
																	Km	342.8 to 546.7	105.6 to 173.2	236.1 to 390.6	200.4 to 324.0	273.4 to 788.2
																	Goodness of Fit
																	Degrees of Freedom	16	16	16	16	16
																	R squared	0.9847	0.9641	0.9766	0.9763	0.9297
																	Sum of Squares	0.4684	0.2797	0.5654	0.4482	2.104
																	Sy.x	0.1711	0.1322	0.188	0.1674	0.3626
																	Constraints
																	Km	Km > 0	Km > 0	Km > 0	Km > 0	Km > 0
																	Number of points
																	# of X values	18	18	18	18	18
																	# Y values analyzed	18	18	18	18	18

[truncated: 80 more sheets: Fig. 3e, Fig. 3f, Fig. 3g, Fig. 3h, Fig. 3i, Fig. 3j, Fig. 3k, Fig. 3l, Fig. 4b, Fig. 4c, Fig. 4d, Fig. 4e, Fig. 4f, Fig. 4g, Fig. 5b, Fig. 5c, Fig. 5e, Fig. 5h, Fig. 6a, Fig. 6b …]
